# Supplementary material for: Dataset on managerial incentives and bank performance: Evidence from Nigerian deposit money banks
Source: Data Brief. 2018 May 25;19:878–82. doi: 10.1016/j.dib.2018.05.093 (PMC5997926; doi:10.1016/j.dib.2018.05.093)
Supplement: Supplementary file 2 — Supplementary material [file mmc2.xlsx]

## Sheet: dependent+indep variables
	Data on Managerial Incentives and Bank Performance Measures (2006-2016)
	Bank_Code	Financial_Year	Return On Asset (%)	Return On Equity (%)	Tobins' Q	Net Interest Margin (%)	Female Board Members (%)	Board Chair Tenure	Board Chair Remuneration (NGN)	CEO Remuneration (NGN)	CEO Tenure	CEO's Share Ownership (No.)		CEO's Share as a % of Total Bank Shares
			ROA	ROE	TBQ	NIM	BGDR	BCT	BCREM	CEOR	CEOT	CSO
	BANK1	2006	0.641323	3.87435	3.37633	15.8749	0	1	2759000	14715000	3	479811626		0.0343795
	BANK1	2007	2.44759	28.3361	5.65421	13.3253	0	2	5989000	15691000	4	406938442		0.058316
	BANK1	2008	1.84169	11.08	0.66407	13.8664	0	3	7063000	38435000	5	651903465		0.0402056
	BANK1	2009	-0.50185	-2.0681	0.73216	13.4732	7.14286	4	7585000	36250000	6	354520494		0.0218647
	BANK1	2010	2.009	9.21984	0.969025	10.0522	0	5	9370000	38650000	7	538416996		0.0300989
	BANK1	2011	1.66403	14.1135	0.447056	11.1083	14.2857	6	9974000	36250000	8	544220980		0.0304234
	BANK1	2012	2.66604	19.2863	0.858282	15.759	12.5	7	7.12333e+06	35700000	9	749164169		0.032739
	BANK1	2013	2.45153	18.405	0.898533	10.74	25	8	7.85072e+06	85160000	10	749164169		0.032739
	BANK1	2014	2.47215	18.7531	0.544418	10.3639	31.25	9	8.16101e+06	87504000	1	1379096624		0.0602675
	BANK1	2015	2.89574	20.4018	0.401321	8.35047	33.3333	1	8.34401e+06	85160000	2	2582690826		0.0892801
	BANK1	2016	2.59308	20.1539	0.373618	8.5902	33.3333	2	8.47051e+06	85160000	3	2686814108		0.0928794
	BANK2	2006	2.39005	15.4679	1.55511	15.9716	0	1	200784000	15044200	1	14701819		0.00193353
	BANK2	2007	2.38071	14.348	3.41019	17.2506	0	1	7864000	13459000	2	17902015		0.00190449
	BANK2	2008	2.59143	13.8277	0.837216	11.0721	0	2	9050000	17148000	3	17902015		0.00136041
	BANK2	2009	-1.90256	-11.6635	1.0131	7.82648	0	3	8000000	30014000	4	26284677		0.00181584
	BANK2	2010	0.802438	4.45708	1.01382	14.8137	12.5	4	14400000	32375000	5	10000000		0.000690835
	BANK2	2011	-2.25624	-20.8941	0.343442	20.6329	0	5	17600000	23526000	1	10000000		0.000690835
	BANK2	2012	2.33269	25.2458	0.656903	18.5039	18.75	6	16300000	24952000	2	16000000		0.00110534
	BANK2	2013	2.11211	23.1034	0.766224	15.8922	0	7	16300000	24952000	3	28000000		0.00193434
	BANK2	2014	1.45367	13.444	0.618276	14.2835	13.3333	1	19050000	23526000	1	870361315		0.0375797
	BANK2	2015	0.404552	3.30495	0.248213	13.3734	16.6667	2	29850000	25198000	2	870361315		0.0375797
	BANK2	2016	0.245592	2.22471	0.0899004	11.4938	18.75	3	29800000	33555000	3	875361315		0.0377956
	BANK3	2006	3.41292	14.4731	1.58658	14.2203	0	1	3.50712e+06	30790000	1	161576000		0.0170037
	BANK3	2007	2.87972	24.3351	5.76801	16.9285	0	2	3853980	40345000	2	161576000		0.0170037
	BANK3	2008	4.39027	15.3514	0.730464	14.9623	0	3	4282200	65790000	3	161576000		0.00993019
	BANK3	2009	0.184755	0.660992	0.898981	7.23931	0	4	4758000	48162000	4	141611000		0.00870317
	BANK3	2010	1.67581	6.69712	0.905494	7.26731	0	5	4758000	48162000	5	141611000		0.00870317
	BANK3	2011	-1.77568	-9.09999	0.568276	10.9607	0	6	6650000	89568000	6	141611000		0.00870317
	BANK3	2012	1.78835	12.3077	0.540876	12.6721	0	7	5900000	89568000	7	162852650		0.00855271
	BANK3	2013	1.79674	12.6063	0.50848	14.3086	0	8	5250000	94860000	1	5369945		0.000271172
	BANK3	2014	2.04169	14.8877	0.307477	13.5399	0	9	10500000	95043000	2	5369945		0.000271172
	BANK3	2015	0.662688	4.73184	0.206086	10.3729	0	10	10500000	80433000	3	5369945		0.000271172
	BANK3	2016	1.36246	8.93296	0.121779	10.7675	0	11	10500000	80965000	4	5369945		0.000271172
	BANK4	2006	3.03363	14.313	1.44622	14.5038	0	1	449000	22397500	4	87040718		0.00528683
	BANK4	2007	3.04531	11.9576	2.4971	14.3183	0	2	849000	22397500	5	87040718		0.00300528
	BANK4	2008	0.753555	2.94779	1.04725	14.0217	0	3	849000	26350000	6	87617709		0.0030252
	BANK4	2009	0.471462	1.57165	0.53227	5.80797	0	4	6300000	26350000	7	87617709		0.0030252
	BANK4	2010	1.79625	6.35855	0.572114	12.4149	13.3333	5	6000000	31000000	8	87617709		0.0030252
	BANK4	2011	1.03531	5.58464	0.30757	12.2279	13.3333	6	6000000	31000000	9	87617709		0.0030252
	BANK4	2012	2.25207	12.754	0.410791	11.7334	16.6667	7	9500000	68000000	10	124121210		0.00428557
	BANK4	2013	0.834985	5.52323	0.476641	7.68829	18.75	8	11000000	67000000	1	1001200		3.45687e-05
	BANK4	2014	1.30705	8.96246	0.271036	9.74781	20	9	15000000	94000000	2	101000200		0.00348726
	BANK4	2015	1.13857	7.64184	0.236731	10.5109	21.4286	10	15000000	94000000	3	101000000		0.00348726
	BANK4	2016	0.852065	5.96596	0.131221	9.22854	21.4286	1	18000000	102000000	4	101000000		0.00348726
	BANK5	2006	3.53958	33.967	2.76988	17.3779	6.66667	1	400000	15111000	5	2981670		0.000569238
	BANK5	2007	2.83665	30.9159	5.59959	21.222	6.25	2	3430000	19500000	6	5963340		0.000569238
	BANK5	2008	3.13473	13.6153	1.19333	24.5351	6.25	3	5000000	67000000	7	7759287		0.00039011
	BANK5	2009	0.553329	3.88554	1.31652	11.9409	17.6471	1	5000000	50000000	1	2716053		9.36367e-05
	BANK5	2010	1.45534	9.88812	1.32085	10.2738	16.6667	1	5000000	67000000	2	6718059		0.000205873
	BANK5	2011	1.25321	9.74392	0.789082	14.0483	23.5294	2	19000000	71000000	3	7518069		0.000230389
	BANK5	2012	2.91101	21.2819	1.16238	15.7124	0	2	23750000	22000000	1	44000		1.34837e-06
	BANK5	2013	2.36074	19.3602	1.13225	13.5554	0	3	44000000	104000000	2	2388155		7.31843e-05
	BANK5	2014	2.16532	17.9475	0.547955	12.0845	10	4	45000000	83000000	3	2393890		7.336e-05
	BANK5	2015	0.516347	3.71666	0.289224	12.6915	9.09091	5	48000000	90000000	4	2633279		8.0696e-05
	BANK5	2016	0.484462	3.93906	0.20641	13.9916	27.2727	6	48000000	105000000	1	14578178		0.000406131
	BANK6	2006	3.40084	25.7335	3.3652	17.4333	7.14286	1	6453000	21537000	4	188548494		0.0314247
	BANK6	2007	3.23054	31.4416	5.54239	18.1463	9.09091	2	5969000	29795000	5	251397992		0.0314247
	BANK6	2008	3.97505	20.9455	1.05753	18.1259	14.2857	3	11112000	64547000	6	318382443		0.021335
	BANK6	2009	2.62193	14.5455	1.50398	16.4994	14.2857	4	14894000	76656000	7	349012119		0.01871
	BANK6	2010	4.20473	22.9838	1.96424	13.6003	21.4286	1	15638700	76656000	8	398858873		0.0171058
	BANK6	2011	3.85914	26.9453	1.78841	14.3882	28.5714	2	19548375	159031000	1	41628001		0.00141442
	BANK6	2012	5.93863	36.5572	2.40189	17.0712	21.4286	3	21771000	168155000	2	41628001		0.00141442
	BANK6	2013	5.09268	32.7501	2.43193	15.0111	28.5714	1	24197000	183412000	3	41628001		0.00141442
	BANK6	2014	4.94024	31.9115	2.03194	12.2095	28.5714	2	23986000	183412000	4	41628001		0.00141442
	BANK6	2015	4.78076	29.1842	1.29378	11.8104	26.6667	1	33607000	204993000	5	41628001		0.00141442
	BANK6	2016	5.29895	32.7065	1.43978	12.7199	26.6667	2	35698000	204242000	6	41628001		0.00141442
	BANK7	2006	1.44898	26.2332	4.76064	32.386	28.5714	1	1200000	6500000	2	25470000		0.00360765
	BANK7	2007	2.47892	17.5662	3.28373	19.8074	22.2222	1	2000000	7100000	3	32092200		0.0027916
	BANK7	2008	3.39532	29.094	1.16119	18.9064	25	2	3000000	10000000	4	52366500		0.0030368
	BANK7	2009	0.882398	7.31257	1.24611	20.705	23.8095	3	7000000	46000000	5	60697875		0.00281576
	BANK7	2010	0.981952	8.85323	1.31915	10.454	20	4	6000000	57000000	1	25233335		0.000975473
	BANK7	2011	-1.3851	-17.6229	0.557	10.4537	15.7895	1	4000000	63000000	2	43965468		0.00135964
	BANK7	2012	2.28824	27.0228	0.781422	14.043	25	2	3000000	116000000	3	114560493		0.00347342
	BANK7	2013	2.12156	23.8508	1.24891	12.6534	15.7895	3	4000000	116000000	4	118706733		0.00359914
	BANK7	2014	2.03434	21.1751	0.534361	10.3427	23.5294	1	2000000	116000000	5	121766733		0.00369191
	BANK7	2015	2.48687	20.5802	0.368669	12.3829	23.5294	2	3000000	125000000	6	133943405		0.00369191
	BANK7	2016	2.58647	20.2295	0.364366	12.6196	15.7895	3	2000000	119000000	1	37173909		0.00102463
	BANK8	2006	2.51716	15.4873	2.23092	16.2821	0	6	6820000	34269000	16	407232000		0.0443923
	BANK8	2007	2.63904	22.0483	3.66706	17.8967	0	7	7560000	82112000	17	407232000		0.0439513
	BANK8	2008	3.13893	16.1904	1.06026	23.5595	0	8	18580000	53000000	18	1594893427		0.0952471
	BANK8	2009	2.11393	10.3865	1.01125	18.1583	0	9	13000000	65000000	19	2392340140		0.0952471
	BANK8	2010	2.63986	13.76	1.03699	12.2591	7.69231	1	11000000	37000000	1	44700792		0.00177969
	BANK8	2011	2.89853	17.1051	0.954777	15.3943	0	2	14000000	37000000	2	44700792		0.00142377
	BANK8	2012	3.92013	22.0539	1.32174	16.201	14.2857	3	16000000	16000000	3	44700792		0.00142377
	BANK8	2013	3.51869	21.7176	1.68925	17.4398	13.3333	4	23000000	26000000	4	44700792		0.00142377
	BANK8	2014	3.19008	21.6771	1.04589	13.6105	16.6667	1	15000000	76000000	1	5000000		0.000159256
	BANK8	2015	3.13504	21.1349	0.742175	11.8494	16.6667	2	25000000	78000000	2	5000000		0.000159256
	BANK8	2016	3.30704	22.2506	0.657366	10.9345	7.69231	3	52000000	88000000	3	5000000		0.000159256

## Sheet: other financial data
		OTHER FINANCIAL DATA ON EIGHT SELECTED BANKS FOR PERIOD 2006-2016
												END OF YEAR
				PBT	TOTAL ASSETS	TOTAL EQUITY		ROA	ROE	NIM		STOCK UNIT PRICE	TOTAL SHARES	MARKET VALUE -EQUITY	BOOK VALUE EQUITY	TBQ
		BANK ID	Year	NGN	NGN	NGN		%	%	%		NGN	000s	NGN	NGN	No.
		BANK1	2006	1119449000	174553000000	28893000000		0.00641323	0.0387446	15.8749		6.99	13956322	97552440000	28893000000	3.37633
		BANK1	2007	8043165000	328615194000	28384891000		0.0244759	0.283361	13.3253		23	6978161	160494000000	28384891000	5.65421
		BANK1	2008	19042106000	1033945437000	171860665000		0.0184169	0.1108	13.8664		7.07	16214258	114127489140	171860665000	0.66407
		BANK1	2009	-3481565000	693745943000	168346048000		-0.0050185	-0.020681	13.4732		7.6	16214258	123228360800	168308053000	0.73216
		BANK1	2010	16168870000	804823772000	175370457000		0.02009	0.0921984	10.0522		9.5	17888252	169938394000	175370457000	0.969025
		BANK1	2011	27107026000	1629003195000	197042209000		0.0166403	0.13757	11.1083		4.8	17888252	85863609600	192064748000	0.447056
		BANK1	2012	46534979000	1745471746000	240990485000		0.0266604	0.193099	15.759		9.05	22882920	2.0709e+11	241284854000	0.858282
		BANK1	2013	44997000000	1835467000000	244483000000		0.0245153	0.18405	10.74		9.6	22882920	219676032000	244483000000	0.898533
		BANK1	2014	52023000000	2104360540000	277410729000		0.0247215	0.187531	10.3639		6.6	22882920	151027272000	277410729000	0.544418
		BANK1	2015	75038117000	2591330151000	3.56311e+11		0.0289574	0.210597	8.35047		4.85	28927972	147606275460	367801467000	0.401321
		BANK1	2016	90339456000	3483865564000	448247552000		0.0259308	0.201539	8.5902		5.87	28927972	1.69807e+11	454494580000	0.373618
		BANK2	2006	5445326000	227833154000	35203996000		0.0239005	0.154679	15.9716		7.2	7603608	54745977600	35203996000	1.55511
		BANK2	2007	7640882000	320950167000	53253989000		0.0238071	0.14348	17.2506		19.32	9399912	181606299840	53253989000	3.41019
		BANK2	2008	16213791000	625669618000	117255844000		0.0259143	0.138277	11.0721		7.46	13159313	98168474980	117255844000	0.837216
		BANK2	2009	-12374154000	650395601000	106093071000		-0.0190256	-0.116635	7.82648		7.4	14475244	107116805600	105731555000	1.0131
		BANK2	2010	4772863000	594795137000	107084863000		0.00802438	0.0445708	14.8137		7.5	14475244	108564330000	107084863000	1.01382
		BANK2	2011	-17964929000	796231792000	85981015000		-0.0225624	-0.208941	20.6329		2.04	14475244	29529497760	85981016000	0.343442
		BANK2	2012	27481541000	1178103755000	108855722000		0.0233269	0.252458	18.5039		4.94	14475244	71507705360	108855723000	0.656903
		BANK2	2013	32079982000	1518856431000	138853700000		0.0211211	0.231034	15.8922		7.35	14475244	106393043400	138853700000	0.766224
		BANK2	2014	28101232000	1933123374000	209024767000		0.0145367	0.13444	14.2835		5.58	23160390	129234976200	209024767000	0.618276
		BANK2	2015	7092731000	1753232280000	2.18157e+11		0.00404552	0.032512	13.3734		2.3	23160390	5.32689e+10	214609455000	0.248213
		BANK2	2016	5034137000	2049798756000	226282856000		0.00245592	0.0222471	11.4938		0.88	23160390	20381143200	226707963000	0.0899004
		BANK3	2006	3640697000	106673991000	24676753000		0.0341292	0.147535	14.2203		4.2	9502430	39910206000	25154906000	1.58658
		BANK3	2007	7569086000	262841089000	27304367000		0.0287972	0.277212	16.9285		18.88	9502430	179405878400	31103585000	5.76801
		BANK3	2008	20517326000	467336030000	133650865000		0.0439027	0.153514	14.9623		6	16271192	97627152000	133650965000	0.730464
		BANK3	2009	856600000	463641243000	129593044000		0.00184755	0.00660992	7.23931		7.16	16271192	116501734720	129593044000	0.898981
		BANK3	2010	9025742000	538590882000	134770510000		0.0167581	0.0669712	7.26731		7.5	16271192	122033940000	134770510000	0.905494
		BANK3	2011	-10682803000	601616494000	117393528000		-0.0177568	-0.0909999	10.9607		4.1	16271192	6.67119e+10	117393528000	0.568276
		BANK3	2012	16248019000	908545756000	132015403000		0.0178835	0.123077	12.6721		3.75	19041068	71404005000	132015403000	0.540876
		BANK3	2013	18116143000	1008280170000	143706729000		0.0179674	0.126063	14.3086		3.69	19802710	73071999900	143706729000	0.50848
		BANK3	2014	23874783000	1169364784000	154531455000		0.0204169	0.154498	13.5399		2.49	19802710	4.93087e+10	160365431000	0.307477
		BANK3	2015	7684099000	1159534176000	166569300000		0.00662688	0.0461315	10.3729		1.69	19802710	33466579900	162391287000	0.206086
		BANK3	2016	15978648000	1172778078000	178872994000		0.0136246	0.0893296	10.7675		1.1	19802710	21782981000	178872994000	0.121779
		BANK4	2006	3673398000	121089359000	25664717000		0.0303363	0.14313	14.5038		2.27	16463686	37372567220	25841636000	1.44622
		BANK4	2007	16307000000	535480000000	-520010000000		0.0304531	-0.031359	14.3183		11.83	28962586	342627392380	137210000000	2.4971
		BANK4	2008	3815000000	506267000000	-502739000000		0.00753555	-0.00758843	14.0217		4.69	28962586	135834528340	129706000000	1.04725
		BANK4	2009	2054000000	435666000000	-433513000000		0.00471462	-0.00473804	5.80797		2.4	28962586	6.95102e+10	130592000000	0.53227
		BANK4	2010	8651000000	481615000000	-473089000000		0.0179625	-0.0182862	12.4149		2.69	28962586	77909356340	136178000000	0.572114
		BANK4	2011	7671000000	740941000000	-733393000000		0.0103531	-0.0104596	12.2279		1.46	28962586	42285375560	137482000000	0.30757
		BANK4	2012	20592000000	914360000000	161455000000		0.0225207	0.12754	11.7334		2.29	28962586	66324321940	161455000000	0.410791
		BANK4	2013	9028000000	1081217000000	163455000000		0.00834985	0.0552323	7.68829		2.69	28962586	77909356340	163455000000	0.476641
		BANK4	2014	15515000000	1187025000000	173111000000		0.0130705	0.0896246	9.74781		1.62	28962586	46919389320	173111000000	0.271036
		BANK4	2015	14024000000	1231722000000	183516000000		0.0113857	0.0764184	10.5109		1.5	28962586	43443879000	183516000000	0.236731
		BANK4	2016	11061000000	1298141000000	185402000000		0.00852065	0.0596596	9.22854		0.84	28962586	24328572240	185402000000	0.131221
		BANK5	2006	21833000000	616824000000	64277000000		0.0353958	0.33967	17.3779		33.99	5238000	178039620000	64277000000	2.76988
		BANK5	2007	25854000000	911427000000	83627000000		0.0283665	0.309159	21.222		44.7	10476000	468277200000	83627000000	5.59959
		BANK5	2008	47906000000	1528234000000	351854000000		0.0313473	0.136153	24.5351		21.11	19890000	419877900000	351854000000	1.19333
		BANK5	2009	12028000000	2173750000000	309558000000		0.00553329	0.0388554	11.9409		14.05	29006297	407538472850	309558000000	1.31652
		BANK5	2010	33541000000	2304686000000	339205000000		0.0145534	0.0988812	10.2738		13.73	3.26321e+07	4.48039e+11	339205000000	1.32085
		BANK5	2011	35863000000	2861693000000	368055000000		0.0125321	0.0974392	14.0483		8.9	3.26321e+07	2.90426e+11	368055000000	0.789082
		BANK5	2012	93920000000	3226367000000	441315000000		0.0291101	0.212819	15.7124		15.72	3.26321e+07	512976362445	441315000000	1.16238
		BANK5	2013	91337000000	3869001000000	471777000000		0.0236074	0.193602	13.5554		16.3	3.26321e+07	5.31903e+11	469777000000	1.13225
		BANK5	2014	94056000000	4343737000000	524062000000		0.0216532	0.179475	12.0845		8.8	3.26321e+07	287162340300	524062000000	0.547955
		BANK5	2015	21512000000	4166189000000	578800000000		0.00516347	0.0371666	12.6915		5.13	3.26321e+07	1.67403e+11	578800000000	0.289224
		BANK5	2016	22948000000	4736805000000	582575000000		0.00484462	0.0393906	13.9916		3.35	35895293	120249231550	582575000000	0.20641
		BANK6	2006	10488558000	308410742000	40758310000		0.0340084	0.257335	17.4333		22.86	6000000	137160000000	40758310000	3.3652
		BANK6	2007	15716309000	486491079000	49985649000		0.0323054	0.314416	18.1463		34.63	8000000	277040000000	49985649000	5.54239
		BANK6	2008	38127993000	959183693000	182033900000		0.0397505	0.209455	18.1259		12.9	14922999	192506687100	182033900000	1.05753
		BANK6	2009	27963003000	1066503718000	192245028000		0.0262193	0.145455	16.4994		15.5	18653745	289133047500	192245028000	1.50398
		BANK6	2010	48455850000	1152411526000	210825690000		0.0420473	0.229838	13.6003		17.76	23317186	4.14113e+11	210825690000	1.96424
		BANK6	2011	62080206000	1608652646000	230393154000		0.0385914	0.269453	14.3882		14	29431180	412036520000	230393154000	1.78841
		BANK6	2012	103027923000	1734877860000	281826941000		0.0593863	0.365572	17.0712		23	29431180	676917140000	281826941000	2.40189
		BANK6	2013	107091256000	2102846415000	326995647000		0.0509268	0.327501	15.0111		27.02	29431180	795230483600	326995647000	2.43193
		BANK6	2014	116385843000	2355876526000	364714298000		0.0494024	0.319115	12.2095		25.18	29431180	741077112400	364714298000	2.03194
		BANK6	2015	120694804000	2524593709000	413561938000		0.0478076	0.291842	11.8104		18.18	29431180	535058852400	413561938000	1.29378
		BANK6	2016	165136000000	3116393439000	504902835000		0.0529895	0.327065	12.7199		24.7	29431180	726950146000	504902835000	1.43978
		BANK7	2006	12811000000	884137000000	48835000000		0.0144898	0.262332	32.386		32.93	7060000	232485800000	48835000000	4.76064
		BANK7	2007	29525000000	1191042000000	168078000000		0.0247892	0.175662	19.8074		48.01	11496000	551922960000	168078000000	3.28373
		BANK7	2008	56815000000	1673333000000	195281000000		0.0339532	0.29094	18.9064		13.15	17244000	226758600000	195281000000	1.16119
		BANK7	2009	13662000000	1548281000000	186829000000		0.00882398	0.0731257	20.705		10.8	21556500	2.3281e+11	186829000000	1.24611
		BANK7	2010	15885000000	1617696000000	179426000000		0.00981952	0.0885323	10.454		9.15	2.58678e+07	2.3669e+11	179426000000	1.31915
		BANK7	2011	-26600000000	1920435000000	150940000000		-0.013851	-0.176229	10.4537		2.6	32336000	84073600000	150940000000	0.557
		BANK7	2012	52010000000	2272923000000	192467000000		0.0228824	0.270228	14.043		4.56	32982000	150397920000	192467000000	0.781422
		BANK7	2013	56058000000	2642296000000	235036000000		0.0212156	0.238508	12.6534		8.9	32982000	293539800000	235036000000	1.24891
		BANK7	2014	56200000000	2762573000000	265406000000		0.0203434	0.211751	10.3427		4.3	32982000	141822600000	265406000000	0.534361
		BANK7	2015	68454000000	2752622000000	332621000000		0.0248687	0.205802	12.3829		3.38	36280200	122627076000	332621000000	0.368669
		BANK7	2016	90642000000	3504470000000	448069000000		0.0258647	0.202295	12.6196		4.5	36280200	163260900000	448069000000	0.364366
		BANK8	2006	15589825000	619341183000	100662000000		0.0251716	0.154873	16.2821		24.48	9173488	224566986240	100661183000	2.23092
		BANK8	2007	25676331000	972943000000	116455000000		0.0263904	0.220483	17.8967		46.09	9265524	4.27048e+11	116455000000	3.66706
		BANK8	2008	56118708000	1787831698000	346617643000		0.0313893	0.161904	23.5595		22	16744796	368385512000	347448643000	1.06026
		BANK8	2009	35085000000	1659703000000	337793000000		0.0211393	0.103865	18.1583		13.6	25117195	341593852000	337793000000	1.01125
		BANK8	2010	50026000000	1895027000000	363561000000		0.0263986	0.1376	12.2591		15.01	25117195	377009096950	363561000000	1.03699
		BANK8	2011	67440000000	2326695000000	394268000000		0.0289853	0.171051	15.3943		11.99	31396000	376438040000	394268000000	0.954777
		BANK8	2012	102100000000	2604504000000	462956000000		0.0392013	0.220539	16.201		19.49	31396000	611908040000	462956000000	1.32174
		BANK8	2013	110597000000	3143133000000	509251000000		0.0351869	0.217176	17.4398		27.4	31396000	860250400000	509251000000	1.68925
		BANK8	2014	119796000000	3755264000000	552638000000		0.0319008	0.216771	13.6105		18.41	31396000	578000360000	552638000000	1.04589
		BANK8	2015	125616000000	4006842000000	594353000000		0.0313504	0.211349	11.8494		14.05	31396000	441113800000	594353000000	0.742175
		BANK8	2016	156748000000	4739825000000	704465000000		0.0330704	0.222506	10.9345		14.75	31396000	463091000000	704465000000	0.657366
